# Supplementary material for: Complete chloroplast genome sequence and comparative analysis of loblolly pine (Pinus taeda L.) with related species
Source: PLoS One. 2018 Mar 29;13(3):e0192966. doi: 10.1371/journal.pone.0192966 (PMC5875761; doi:10.1371/journal.pone.0192966)
Supplement: S2 Table — (XLSX) [file pone.0192966.s002.xlsx]

## Sheet: Sheet1
					S2 Table. Indel and SNP analysis of plastid genomes from P.taeda and fifteen other Pinus species.
						SNP	Indel
					Pinus taeda (old)	809	2
					Pinus armandii	9996	23581
					Pinus bungeana	9570	21135
					Pinus contorta	2147	8400
					Pinus gerardiana	9311	20502
					Pinus koaiensis	9731	23390
					Pinus krempfii	9343	23251
					Pinus lambertiana	9373	23754
					Pinus massoniana	2593	7904
					Pinus monophylla	19196	42205
					Pinus nelsonii	9813	22894
					Pinus sibirica	9619	25520
					Pinus tabuliformis	2589	8442
					Pinus taiwanensis	2608	8400
					Pinus thunbergii	2636	8529
					Pinus strobus	9832	25978
