# Supplementary material for: Complete chloroplast genome sequence and comparative analysis of loblolly pine (Pinus taeda L.) with related species
Source: PLoS One. 2018 Mar 29;13(3):e0192966. doi: 10.1371/journal.pone.0192966 (PMC5875761; doi:10.1371/journal.pone.0192966)
Supplement: S3 Table — (XLS) [file pone.0192966.s003.xls]

## Sheet: MatrixOutput
S3 Table. Average pairwise distance of plastid sequences from P. taeda and fifteen other pinus species.
	P. taeda	P. taeda (old)	P. contorta	P. tabuliformis	P. taiwanensis	P. thunbergii	P. massoniana	P. armandii	P. koraiensis	P. lambertiana	P. sibirica	P. bungeana	P. gerardiana	P. krempfii	P. monophylla	P. strobus	P. nelsoni
P. taeda
P. taeda (old)	0.00321
P. contorta	0.00807	0.0086
P. tabuliformis	0.0093	0.00921547	0.0126687
P. taiwanensis	0.00943599	0.00962607	0.0125307	0.000480409
P. thunbergii	0.00954182	0.00954753	0.0126795	0.00066848	0.000522199
P. massoniana	0.00888611	0.00873934	0.0124348	0.00269857	0.00285577	0.00296063
P. armandii	0.0392138	0.0381059	0.0411003	0.0385753	0.0385425	0.0386974	0.0381016
P. koraiensis	0.0391373	0.0392179	0.0409574	0.0386085	0.0385319	0.0386648	0.0380248	0.00111802
P. lambertiana	0.0387848	0.0377599	0.0407473	0.0382343	0.0381799	0.0383128	0.0377173	0.00113891	0.00148413
P. sibirica	0.039005	0.0389026	0.0408912	0.0384984	0.038444	0.0385769	0.0379591	0.00097161	0.000950704	0.00110755
P. bungeana	0.038397	0.0360127	0.0402705	0.0377263	0.0377265	0.0378261	0.0372753	0.00528168	0.00562901	0.00495578	0.00531331
P. gerardiana	0.0387399	0.0366136	0.0405926	0.038124	0.0380585	0.0381583	0.0376509	0.00556602	0.00582929	0.00521898	0.00549246	0.00224823
P. krempfii	0.0387846	0.0371327	0.0406809	0.0382233	0.0381578	0.0382574	0.0377282	0.00580795	0.00606082	0.0053661	0.00577647	0.00478762	0.00529269
P. monophylla	0.0393336	0.0385351	0.0411879	0.0386183	0.0385639	0.0386746	0.0383433	0.0123638	0.0125658	0.0120133	0.0121832	0.0115561	0.0117054	0.0120236
P. strobus	0.0385964	0.0374205	0.0404368	0.0379803	0.0378488	0.0380036	0.0375513	0.0118752	0.0120983	0.0115568	0.0117479	0.0110789	0.011228	0.0114294	0.00697694
P. nelsoni	0.0402975	0.0405048	0.041999	0.0395485	0.0394827	0.0395939	0.0391405	0.0133856	0.013588	0.0130026	0.0132686	0.0124388	0.0127157	0.0128433	0.00926883	0.00767317

## Sheet: Caption
Table. Estimates of Evolutionary Divergence between Sequences
The number of base substitutions per site from between sequences are shown. Analyses were conducted using the Tamura 3-parameter model [1]. The analysis involved 16 nucleotide sequences. All positions containing gaps and missing data were eliminated. There were a total of 95783 positions in the final dataset. Evolutionary analyses were conducted in MEGA6 [2].
1. Tamura K. (1992). Estimation of the number of nucleotide substitutions when there are strong transition-transversion and G + C-content biases. Molecular Biology and Evolution 9:678-687.
2. Tamura K., Stecher G., Peterson D., Filipski A., and Kumar S. (2013). MEGA6: Molecular Evolutionary Genetics Analysis version 6.0. Molecular Biology and Evolution30: 2725-2729.
Disclaimer: Although utmost care has been taken to ensure the correctness of the caption, the caption text is provided "as is" without any warranty of any kind. Authors advise the user to carefully check the caption prior to its use for any purpose and report any errors or problems to the authors immediately (www.megasoftware.net). In no event shall the authors and their employers be liable for a…
